# Supplementary material for: DeepBindGCN: Integrating Molecular Vector Representation with Graph Convolutional Neural Networks for Protein–Ligand Interaction Prediction
Source: Molecules. 2023 Jun 10;28(12):4691. doi: 10.3390/molecules28124691 (PMC10301867; doi:10.3390/molecules28124691)
Supplement: Supplementary file 1 [file molecules-28-04691-s001.zip]

Archive with 1 entries (1 files):
- molecules-2395782-supplementary.pdf
